# Supplementary material for: The formation of Haumea and its family via binary merging
Source: Nat Commun. 2022 Apr 27;13:2262. doi: 10.1038/s41467-022-29901-5 (PMC9046388; doi:10.1038/s41467-022-29901-5)
Supplement: Supplementary file 2 — Source Data [file 41467_2022_29901_MOESM2_ESM.zip]

Archive with 13 entries (10 files):
- FigureSourceData/
- FigureSourceData/fig1source.csv
- __MACOSX/
- __MACOSX/FigureSourceData/
- __MACOSX/FigureSourceData/._fig1source.csv
- FigureSourceData/.DS_Store
- __MACOSX/FigureSourceData/._.DS_Store
- FigureSourceData/fig3source.csv
- __MACOSX/FigureSourceData/._fig3source.csv
- FigureSourceData/fig2source.csv
- __MACOSX/FigureSourceData/._fig2source.csv
- FigureSourceData/fig4source.csv
- __MACOSX/FigureSourceData/._fig4source.csv
