# Supplementary material for: The formation of Haumea and its family via binary merging
Source: Nat Commun. 2022 Apr 27;13:2262. doi: 10.1038/s41467-022-29901-5 (PMC9046388; doi:10.1038/s41467-022-29901-5)
Supplement: Supplementary file 2 — Source Data [file 41467_2022_29901_MOESM2_ESM.zip › FigureSourceData/fig1source.csv]

# a (in au), e, and inc (in deg) for synthetic family in panel a
42.7751816722866	43.9096953168458	43.4911817629803	43.1843115714647	44.1254533445804	43.7561713491628	43.0369466331123	44.1060275093953	42.3795786796986	43.268035500052	43.0550360505482	43.6758699557687	43.0105416023404	43.6919004864648	43.5275173181791	43.8048044876028	43.6696846995887	42.7419066060489	43.3038117868307	43.3971841297638	42.2907596541917	44.2876148618939	43.6139503817901	45.4199200277846	42.4701594143424	42.6946409261029	44.5158136594368	42.9719438390832	43.9212007825737	43.9627700365809	43.1774723610099	43.3731404896405	41.6336314717484	43.3235993185608	42.9964931806907	43.9994001605619	44.3388957788827	43.1394247413322	42.470296996825	43.3511587048373	43.1332711636849	44.6659621859294	42.8150404096677	42.9832283502301	43.7740778969935	43.1898673984322	42.6965843186312	43.4180812368128	43.2313344513642	43.8146314870259
0.124740682394687	0.137258909610269	0.129965571779593	0.130567017535951	0.136005407668654	0.130696267886949	0.125340378394169	0.141296922564317	0.113497699033455	0.127602123216472	0.12703331481069	0.132134469283713	0.124090471015199	0.139073611910333	0.135397301787378	0.13213986043063	0.13453450845257	0.118458633635973	0.128452342071199	0.130114896119534	0.113077631708673	0.143785551579971	0.135976869619486	0.148996079146592	0.118931750859667	0.115418984237347	0.137465222941461	0.125572010869767	0.139378853457972	0.135550695383118	0.12643608046146	0.129841975250086	0.098629030508821	0.129701195486177	0.123265860074554	0.139660473353915	0.145126981271101	0.125584499479286	0.119028133903364	0.124467001932743	0.121134488777522	0.147155887203559	0.125260912527892	0.128100132082074	0.134358459715597	0.126413869631265	0.122755863373319	0.126074003376576	0.127268373747802	0.136029169154106
27.8923353530774	28.1895914311605	28.2866280122657	27.842078894347	28.5291492344822	28.4957554276176	28.0560928343823	28.104254305327	28.3175563456021	28.2371554966043	27.9740808996668	28.3133529734544	28.1089229435445	27.7504024222874	27.905809561919	28.4478461391711	28.0951948408888	28.3071884180476	28.1726774285607	28.1311840104341	28.2893069208633	28.0702395907187	27.9178706436816	29.1243935663413	28.0350498631392	28.4987437189552	28.8574345386312	27.9945428384694	27.9870242599388	28.3496412526309	28.2402104853574	28.121314985015	28.704816931715	28.0748830179869	28.2380545388951	28.079532082366	28.047062901947	28.1370834176558	27.9941037657113	28.5170157948903	28.5262855587819	28.2412846697392	27.8877113139783	27.8449716791455	28.2600832185342	28.2606256250139	27.9740169892258	28.4821151498122	28.1636913675347	28.1732205560651
# longitude (deg), latitude (deg), and dv (in m/s) in aitoff equal area projection
-154.304162923377	-66.4779689090652	-28.9346831107431	-123.743844297699	-11.0928082755625	3.48051531519745	-145.442791680684	-77.4768007729291	99.7692269000934	-34.9594975766735	-136.10819706856	-30.4328186962212	-166.305315065717	-106.896315538525	-109.709227326334	-7.37441532803255	-82.2767041132101	86.8394288627608	-78.3752998813222	-85.9623534012234	107.579068679741	-74.6330136269535	-103.043794942477	2.98390281478898	160.447401487149	73.2861787670613	7.97570320154007	-146.742106802513	-87.5925331832558	-31.1899546544107	-17.2809523818104	-90.810302774776	87.9916435759064	-107.266340108766	83.0389504560409	-78.7505180693609	-78.1372513451365	-133.337285740933	164.789075901582	32.8638906973001	47.9455919553115	-55.3086499143233	-150.889576004526	-136.645703815179	-49.9625763658556	-5.94810859622106	-170.495683474327	24.6680666864377	-86.6251890839997	-69.5431292823666
41.2128443265553	-24.5320422046437	-40.289227031869	31.4997717862062	-44.9366294331149	-43.6816280883851	40.4383133051777	-15.9826430891036	9.97285819892335	-38.6378501768297	35.4949796631183	-39.5841629979127	45.584615913448	18.2701891419624	14.342275486524	-43.8015049250398	-7.36564049397967	0.124927988400054	-13.2336224733719	-3.92511930102069	14.2295429693033	-13.623257413259	12.4310860021109	-45.31977538268	40.2680379245136	-16.5258192413704	-44.3324719148443	39.2954256261354	-0.855262457686526	-38.161318340886	-43.1449166507184	0.216802796810931	-2.08998299271041	12.3551972994754	-6.30927190063109	-11.739306901031	-12.5480840031503	34.6704203353686	44.7444696467464	-38.6334504024993	-32.4140026050065	-27.4832426120693	40.7674179147918	36.2169859863802	-33.8659725527851	-48.5354167112942	41.0097767420163	-41.4810179755184	-0.841639069107651	-21.9716885007538
43.9208749645277	38.5709515257986	21.3232775000796	47.7047773608017	63.9219146473205	50.0213967011978	17.4195442669966	51.1415404441127	39.6858619873626	8.80625105307016	29.3679924602917	30.6913080362628	10.9388719859713	69.5390863601602	48.2068886764752	46.3859733978082	30.4612227129249	22.1681419850607	8.82625158509289	15.4697262872988	42.1070316098572	59.8743772432838	46.8992030358713	161.774110253068	37.9091830271355	45.6808613233741	110.069180660996	27.1248291765151	49.6382217152267	45.0355037425097	5.4577933973344	15.1796672143535	108.080103303531	18.9913208378161	3.98652937887783	46.745088245066	64.1576992113479	5.43997976999995	40.1211140914954	44.402889820744	44.5396226480325	73.1898592492621	43.7024216433253	48.0361787115358	32.3917944974475	7.30025661830078	36.5734187219198	40.2635136680355	5.32224852981875	34.2726089629013
[truncated: 450 more columns]
