# Supplementary material for: The formation of Haumea and its family via binary merging
Source: Nat Commun. 2022 Apr 27;13:2262. doi: 10.1038/s41467-022-29901-5 (PMC9046388; doi:10.1038/s41467-022-29901-5)
Supplement: Supplementary file 2 — Source Data [file 41467_2022_29901_MOESM2_ESM.zip › FigureSourceData/fig3source.csv]

# Values and bin bounds for PR19 posterior
0.326116499092453	0.355554292154753	0.365216682282651	0.368951651022671	0.371824370598814	0.374809745844607	0.370047877346599	0.368713340952253	0.369753239441354	0.369805234365809	0.367738436118721	0.365961942866506	0.3671838235912	0.370195196299222	0.369857229290264	0.371924027537352	0.370793137930455	0.373349555049495	0.371577394707652	0.376612236559049	0.381530089830423	0.385763343263138	0.392362365758559	0.393640574318079	0.400131274054218	0.412744376144938	0.423814962143494	0.43589511625855	0.447221343969009	0.463664738827918	0.475437256306617	0.485927232315423	0.489029596141242	0.478101996184939	0.456771078427254	0.42791822826507	0.387037218912288	0.341199360094789	0.285894092116099	0.240251214265306	0.20160598666409	0.163212067864406	0.132318416917363	0.104332148829431	0.080466478504563	0.062237924572696	0.046752102905834	0.035542863775399	0.026950702509202	0.019610752340297
-1	-0.939393939393939	-0.878787878787879	-0.818181818181818	-0.757575757575758	-0.696969696969697	-0.636363636363636	-0.575757575757576	-0.515151515151515	-0.454545454545455	-0.393939393939394	-0.333333333333333	-0.272727272727273	-0.212121212121212	-0.151515151515152	-0.090909090909091	-0.03030303030303	0.03030303030303	0.090909090909091	0.151515151515152	0.212121212121212	0.272727272727273	0.333333333333333	0.393939393939394	0.454545454545455	0.515151515151515	0.575757575757576	0.636363636363636	0.696969696969697	0.757575757575758	0.818181818181818	0.878787878787879	0.939393939393939	1	1.06060606060606	1.12121212121212	1.18181818181818	1.24242424242424	1.3030303030303	1.36363636363636	1.42424242424242	1.48484848484848	1.54545454545455	1.60606060606061	1.66666666666667	1.72727272727273	1.78787878787879	1.84848484848485	1.90909090909091	1.96969696969697
# Values and bin bounds for \delta e = 0.1 posterior
0.213914159536556	0.236139074640068	0.241828860373686	0.245262441190144	0.245817415732986	0.247435659259776	0.245724055529518	0.243291503561361	0.240858951593206	0.240765591389737	0.240558124270918	0.237404624064866	0.238379719523316	0.237212716979958	0.237819558302504	0.237482424234423	0.236979316471286	0.242025954136564	0.250506172618301	0.256413798826679	0.27216055314506	0.287331586208718	0.317201664640719	0.353918157993755	0.397226919047273	0.452916280416329	0.515088989248489	0.582775136763267	0.644486231256054	0.692753456449351	0.727416025326078	0.732934650686668	0.706633006698359	0.653184290212551	0.582961857170205	0.500213596829147	0.421718412423886	0.351412992534013	0.295723631164956	0.247383792480071	0.212062515501095	0.183753627138208	0.160123122304696	0.140569346355981	0.121072623864943	0.104433760935639	0.091451505975525	0.077831289625041	0.065030568393893	0.056560723268098
-1	-0.939393939393939	-0.878787878787879	-0.818181818181818	-0.757575757575758	-0.696969696969697	-0.636363636363636	-0.575757575757576	-0.515151515151515	-0.454545454545455	-0.393939393939394	-0.333333333333333	-0.272727272727273	-0.212121212121212	-0.151515151515152	-0.090909090909091	-0.03030303030303	0.03030303030303	0.090909090909091	0.151515151515152	0.212121212121212	0.272727272727273	0.333333333333333	0.393939393939394	0.454545454545455	0.515151515151515	0.575757575757576	0.636363636363636	0.696969696969697	0.757575757575758	0.818181818181818	0.878787878787879	0.939393939393939	1	1.06060606060606	1.12121212121212	1.18181818181818	1.24242424242424	1.3030303030303	1.36363636363636	1.42424242424242	1.48484848484848	1.54545454545455	1.60606060606061	1.66666666666667	1.72727272727273	1.78787878787879	1.84848484848485	1.90909090909091	1.96969696969697
# Values and bin bounds for \delta e = 0.05 posterior
0.267282801484757	0.294497746514738	0.302563486424587	0.306145460863002	0.302911104197092	0.303535808599853	0.304241120022326	0.301137749763446	0.301117598008518	0.299938720345242	0.296165304235013	0.297868127526412	0.296553225517374	0.295092223285109	0.292417077818444	0.294487670637275	0.296059507521642	0.300603728257859	0.30593386743626	0.311646889958289	0.317697454375358	0.328267049834985	0.338917252314322	0.357441753031694	0.378449957543916	0.408400503305345	0.446023829755532	0.491330012771938	0.533124752492177	0.57286401320978	0.607419234972211	0.632377183450279	0.627404737921848	0.599650733447547	0.551669404964477	0.485889038941433	0.413327607385191	0.338433610196055	0.279877648314626	0.227034708955225	0.17978891952702	0.147934032924914	0.119867676249233	0.098668030065197	0.080526412691453	0.069699882356498	0.060681972026311	0.054248524265614	0.045966152990292	0.039688881330285
-1	-0.939393939393939	-0.878787878787879	-0.818181818181818	-0.757575757575758	-0.696969696969697	-0.636363636363636	-0.575757575757576	-0.515151515151515	-0.454545454545455	-0.393939393939394	-0.333333333333333	-0.272727272727273	-0.212121212121212	-0.151515151515152	-0.090909090909091	-0.03030303030303	0.03030303030303	0.090909090909091	0.151515151515152	0.212121212121212	0.272727272727273	0.333333333333333	0.393939393939394	0.454545454545455	0.515151515151515	0.575757575757576	0.636363636363636	0.696969696969697	0.757575757575758	0.818181818181818	0.878787878787879	0.939393939393939	1	1.06060606060606	1.12121212121212	1.18181818181818	1.24242424242424	1.3030303030303	1.36363636363636	1.42424242424242	1.48484848484848	1.54545454545455	1.60606060606061	1.66666666666667	1.72727272727273	1.78787878787879	1.84848484848485	1.90909090909091	1.96969696969697
[truncated: 50 more columns]
