# Supplementary material for: The formation of Haumea and its family via binary merging
Source: Nat Commun. 2022 Apr 27;13:2262. doi: 10.1038/s41467-022-29901-5 (PMC9046388; doi:10.1038/s41467-022-29901-5)
Supplement: Supplementary file 2 — Source Data [file 41467_2022_29901_MOESM2_ESM.zip › FigureSourceData/fig2source.csv]

# a (in au), e, and inc (in deg) at 25.5 Myr
42.9040287569582	41.4807554600457	44.0164918578222	45.4036132239839	42.3707810229065	43.3997845723809	42.8488018386706	43.7777695176754	43.7927225697998	42.4331850241625	41.7612456303995	43.6915801291442	45.9988695433037	42.7964028814669	43.2977945338282	43.9228044184595	43.4337038962816	42.0328839379481	42.4888847315065	43.1139676556953	46.8326848744245	43.0477348351188	43.757469697584	43.0676882674219	43.040038923675	43.0194988959531	43.6148142157856	42.8769911102011	44.053236825528	43.2660595001225	43.9746075987298	42.8255320948172	41.9910032650374	42.4160970901054	42.3521501441932	42.8491249913344	42.638862024614	43.7655189304212	43.5920315659734	43.4904718382757	43.2351949690669	43.2667130595793	43.8390762296604	43.2096867665095	42.4022487986648	42.9726843606364	43.0249005218838	43.0431966734269	43.0250919926115	43.2463591601806
0.125591849894735	0.115861784284304	0.139293555867379	0.141088938929116	0.105764077097074	0.130285344932563	0.125618803358659	0.144950864386348	0.195022128153469	0.116833200134273	0.080645105186108	0.137765247719135	0.220745372109081	0.126777856962344	0.122901680864616	0.135313033806965	0.133942144419054	0.181240787895373	0.120642264249408	0.130474834310637	0.194239537633856	0.132517883227142	0.139201157991019	0.132653187414422	0.128607935803982	0.130223713247963	0.134214516037736	0.12785983543847	0.135845110758101	0.14046439182377	0.145109205808899	0.12259592753264	0.119912087494616	0.113593418124835	0.163257536515071	0.132288851606889	0.130342839962442	0.146233663599567	0.13567500072449	0.193842684086993	0.129364432785255	0.127110900159389	0.130218383221917	0.129044478330197	0.118136200378335	0.233514164312291	0.13777049139446	0.133826238207685	0.128819447221002	0.122507184420604
28.5340845210624	28.4092093048531	28.5386452143019	27.77430079731	28.4815689856977	28.5647250722154	28.4603243703888	28.3232561925135	28.7119739502019	28.7428112919722	29.2940395191807	28.6310859240038	28.0952562554546	28.2909636176976	29.2216780747232	28.5581315614497	28.8685694073946	26.8295902758314	28.6599702668136	28.6303231722773	28.8843909739289	28.2495479275874	28.4873618685566	28.5236376025132	28.5510264564769	28.1884880140002	28.4575928364308	28.3650182599139	29.1654291621966	28.145482565274	28.010421052787	28.5732344975563	28.1891650266316	28.6518295977659	28.2300874888176	28.3222578971409	28.4623736860866	28.890684356534	28.4277167646016	27.7256194938327	28.7127219949425	28.8293035050643	28.8080471743435	28.5757604265832	28.5658695299481	26.0938248794574	28.0598106594284	28.1435053899091	28.30752592374	28.9897122681112
# a (in au), e, and inc (in deg) at 35.0 Myr
42.9584572208537	41.4228908384387	43.9811658563889	45.3747777599979	42.3331275741665	43.3609085185561	42.811165077872	43.7189857160002	46.661199313787	42.3930861417327	41.7278186072161	43.6381676805061	62.9932560233521	42.7183491809809	43.2520011835597	43.8712978232414	43.3962908032534	42.8141099277206	42.4346160242163	43.0596869890718	47.3426421258993	43.0178132101147	43.7213823166952	43.4068580987808	42.9544427360667	42.9938004674444	43.5606679742737	42.8148881443433	44.1271416511096	43.2618716054206	43.9338568116685	42.7510214578517	41.9944165640896	42.3816369873608	42.8280946333015	42.8170300219293	42.1558033539439	43.8416934808254	43.497742628503	43.7030388043733	43.2086783204952	43.2126594926947	43.781873972428	43.2971988239351	42.3519910935128	43.1479967387375	42.978405318055	42.994605903003	42.9951090374996	43.1963899286727
0.127315587816689	0.120942882382969	0.137762433681973	0.114893134823996	0.099706606696938	0.127601526498886	0.130252159575103	0.145121635072017	0.270084515610693	0.117426078159504	0.080864550665451	0.137590691714763	0.353183316646903	0.128811067621959	0.121386503380926	0.132680625823818	0.133040452118452	0.235458654356423	0.122789380468425	0.130428194161079	0.206512104052575	0.133255799506654	0.138407755152988	0.178330281789382	0.130616341322201	0.131732601098081	0.130801206829006	0.132684004020447	0.137479359699591	0.144377604975015	0.147608795064391	0.122499892272238	0.12256791361074	0.114382837464642	0.219666446730029	0.138911671970621	0.170805587028167	0.160447733483964	0.133809625989491	0.222825059230541	0.126572331231115	0.123217580314511	0.127195905044231	0.130615716003299	0.11677733896307	0.263450300953967	0.140930945704865	0.134598309851421	0.128333913092926	0.118239739028643
28.5265123467666	28.4791767136752	28.5205784950128	27.7767774075419	28.5569814950997	28.7094069890063	28.2808086752534	28.2891733364513	28.231559529864	28.8223471948651	29.3707077176856	28.5412383894664	27.1966479888234	28.1260516471364	29.2989053655645	28.4754901339474	29.0259290103348	25.4699662618362	28.6553198641489	28.7145869915966	29.071608394255	28.1792901682514	28.5164070190057	28.4077994445307	28.6272719860345	28.1142589075955	28.5504270849853	28.2249677725107	29.1877611793717	28.1172102513352	27.9185821735799	28.4755530617796	28.0458455687954	28.6201010786239	27.3754627841708	28.2142902732951	28.1749139259582	28.8448171425847	28.5176896528801	27.1118114497958	28.8535682321956	28.9916601880215	28.7437507996491	28.6467106221839	28.6856417436371	25.3660971744809	27.9350059753448	28.0348141943855	28.2537017708381	29.1699174549776
# a (in au), e, and inc (in deg) at 50.9 Myr
43.0643651254252	41.3414596562042	43.9190678558485	45.3142296675467	42.3142532040808	43.3000790147653	42.7778417383652	43.611950928419	53.1446227069681	42.3207895092088	41.7009753528818	43.5255432408095	85.0553239791161	42.5927983615476	43.1780279236451	43.778047911325	43.3220185409709	44.800221002807	42.4071484687644	42.9901965482179	47.7934273665242	42.9689562522948	43.6454789482456	46.6127258824583	42.8327546720756	42.9676697796152	43.4664853714293	42.778669276979	44.2627478284617	43.2510200518563	43.7371247852777	42.6731769378384	41.9375742575013	42.3611799433892	43.0002749025161	42.7456970018443	38.905446418131	43.9823997529503	43.3253211750511	43.8597831865096	43.1798361120193	43.1297974468786	43.6904348643408	43.3707379183926	42.2860600723421	42.9918669704764	42.9229046437923	42.9312762209702	42.9489181579124	43.1178201595824
0.158490574320922	0.131829338780999	0.136352432199006	0.072410206089112	0.094538775613748	0.125066956221059	0.138939187605982	0.14448364969778	0.39915777776182	0.118557015712652	0.085213018740277	0.138297676916217	0.568682496995932	0.133571273483194	0.116336969286715	0.128281531655236	0.132680783666661	0.382838744364153	0.125473082162975	0.126173792809659	0.219363825857775	0.131723771799114	0.135356403550207	0.286097867712695	0.136606196428932	0.137031070567461	0.126799714739744	0.13905050327167	0.141322374145721	0.152981675747506	0.178368292698118	0.125361721567393	0.126042350373018	0.123301761295491	0.338253847483069	0.151207013091991	0.228713142839354	0.183552589071691	0.132243924187646	0.260360557507567	0.118806957784697	0.113465349332347	0.121137167949804	0.131588771855038	0.11786315288801	0.273252998200593	0.144814352122907	0.132862140901136	0.124746404736163	0.106957658102872
28.1887432402745	28.6529517221463	28.4162115350444	27.5025438334299	28.7454269984414	28.9423224957783	28.0552100593388	28.225707621042	27.0955045686557	29.0681183153296	29.4290445520395	28.3466906429361	25.5808141253473	27.9755045678408	29.3941665458003	28.2630150216171	29.2547181012815	22.571684873755	28.7490233350598	28.808266991646	29.1053564123534	28.0573202428564	28.5326553295285	27.0281768008483	28.6767163637495	28.066405305573	28.6887894154401	28.1032944326982	29.0422293193584	28.0612505506968	27.5419322266199	28.3548671819116	27.7512171973026	28.6755302288891	24.6204280375978	28.1639452262488	28.1319189132684	28.6916892192543	28.6558828876484	26.314870367284	29.0365154718572	29.221029950401	28.557525473851	28.8342899776754	28.9121471303906	24.814648867578	27.8357661720316	27.9025611320687	28.1358054825306	29.4561241111857
# a (in au), e, and inc (in deg) at 74.8 Myr
43.3491161366638	41.3469875133194	43.9078028389382	45.2745133260183	42.2855206387936	43.249243680952	42.6978954294073	43.5378808245032	63.945907851403	42.2205412895658	41.6460955872734	43.426345739734	153.445370995928	42.420813738643	43.112014820772	43.7117657448839	43.3039789430835	85.4586095066583	42.3699698021592	42.9380249941427	47.9123723456039	42.9577492183738	43.6002198955098	55.5592616401331	42.7028413589048	42.9615653739323	43.4209871560881	42.7751921926033	44.3014955815392	43.3073473045705	45.2984852048047	42.5837826994571	41.8196320698076	42.2811465588032	60.035327779215	42.7265474884022	36.3530890747241	44.1249357738061	43.191057855101	43.5034450085605	43.2101751057402	43.1085852738839	43.6376169718309	43.450988776088	42.2025243881696	42.1945785404203	42.9049464169302	42.8772548808169	42.8578989139135	43.0563814687695
0.173673192945593	0.153591625064396	0.140251201888577	0.035073160345885	0.092111874669509	0.128945586351186	0.1440691548606	0.146374109654176	0.548242967870019	0.118922506610819	0.091020469017989	0.134095053878036	0.84741624669161	0.135048627929681	0.106475508111267	0.126414588707633	0.135791992474699	0.645951732413606	0.120072585797632	0.119024756834332	0.225340146796332	0.128254813138158	0.135252728919764	0.514311671121182	0.145954716183194	0.143854471480298	0.120604423637704	0.14660707080012	0.142426683489713	0.166827579782764	0.276281808492834	0.1310897020706	0.126362484243693	0.132875556806324	0.613401782489583	0.190895836625596	0.404691413968484	0.208881150652264	0.137278567348616	0.27342346118877	0.108485685337511	0.101319923911466	0.117567432129512	0.141587633784593	0.119062825783491	0.289535180579485	0.158231388287633	0.128088591570727	0.118044982856808	0.092733404393583
27.1306930711886	28.7534119001825	28.3706297806258	27.2813391677856	28.7855108460155	28.9826542271258	27.7712976025884	28.1695301691269	25.9474134954887	29.1504073365546	29.4678228158583	28.2183591948375	21.7488686400628	27.7772377636191	29.3779322632238	28.0783716865641	29.2785021424265	17.8100854590158	28.6432557070341	28.7846767055699	29.2259852282973	27.9837912713595	28.5240868962608	23.8385876733557	28.7030398628017	28.0735354458703	28.7334727922176	27.956305596195	29.0196857862853	28.2596708853803	26.4609768494566	28.2074599417611	27.6082278340476	28.5993069849007	19.9602190142902	28.2130182461967	24.3632413060938	28.6163178046242	28.7105180637567	25.4069076081934	29.0024133456126	29.2772166086901	28.4311483902832	28.8346951745111	28.917748298904	24.3933937297311	27.6780898051062	27.8037147043069	28.0353229843927	29.5442115401572
# a (in au), e, and inc (in deg) at 100.3 Myr
43.736585283687	41.5816675300264	43.8785636153828	45.2771082484122	42.2382059863388	43.2008836897767	42.6037692519685	43.5108578636386	150.494054264961	42.164707669998	41.6876335830189	43.3305022449112	218.850100946865	42.2969660482822	43.031294087966	43.6471746190135	43.3004474152425	1010.46166758167	42.3760498115241	42.8597340685889	47.9429188049537	42.9072324001321	43.5931283602949	60.92963197671	42.5782553861818	42.9921799989103	43.3866560381096	42.7595380169593	44.3421327880327	43.4459216905536	48.9249077500569	42.5219124002946	41.6982495169894	42.1676755995	23405.1353419112	42.9540840272286	-1563.54673213315	43.9050878482845	43.0719036853622	12.9142427815425	43.2320561869951	43.1172906300548	43.6167318111989	43.7599618768608	42.1459721974921	53.2007150956539	43.0125187675141	42.8058922374611	42.7649551386025	42.9921288301467
0.15534934548091	0.190860739382638	0.144324505769126	0.034951363590624	0.090313936000312	0.132199515405367	0.138925260801057	0.14830047911218	0.701820344172537	0.116001033835421	0.14817942782822	0.128511708390214	0.899137294604994	0.133021898694857	0.099852552735893	0.122915103108381	0.137149389591994	0.875274722280762	0.107677714954905	0.112990741766471	0.226555825510855	0.125927525454878	0.135720945176639	0.585033528538268	0.142413164451711	0.139779968702587	0.115007701280694	0.143436361115195	0.139508232273437	0.18180917282379	0.348791787292612	0.132350176679605	0.121234848639398	0.133903928034587	0.846343408544819	0.225949195578901	0.72870824317931	0.206318417253984	0.139894842038144	0.690507664465112	0.104135664473648	0.100724499569645	0.121997020497845	0.133618680673382	0.11740909007957	0.414752024681813	0.182190658838829	0.124211245974717	0.11626762429023	0.085691391737726
26.2371077763995	28.3287629972962	28.4043895502593	27.3141079795703	28.84652998773	28.9599970342264	27.7600056237029	28.1852547279771	22.8476533002297	29.1944471653019	28.6690389776052	28.2048254094656	19.5019900404026	27.8411633410948	29.3533094917643	28.0984945735044	29.198818898333	14.6482473556601	28.6197697672923	28.7476865501802	29.2334797658606	27.9794821206165	28.5783337170838	21.7212758125338	28.6583350538653	28.0586549057471	28.7488262434427	27.9635908439737	28.9777700186261	28.5321552004828	26.0669414852554	28.1853271903004	27.5689790592981	28.6581470536013	14.8669320817644	28.5960291468716	17.5827710870915	28.5898976468085	28.7782591115051	19.6193002617627	28.897163485079	29.1694692766865	28.4630876301932	28.8318349816713	28.91636441161	22.9668445186559	27.4911716966966	27.8247147118582	28.0025061467397	29.527019584402
# a (in au), e, and inc (in deg) at 149.6 Myr
43.8621991301978	42.0067116294759	43.8080866049202	45.2832548257216	42.2171617718392	43.2124982554736	42.4726508642061	43.4562338641471	221.635589320887	42.1209597398583	42.0034334466706	43.1748310035014	230.04988646181	42.2155478010594	43.0379311394155	43.6021280443623	43.2096211403074	8358.28241897677	42.365559069793	42.7615459753028	47.9195361381984	42.9326354200698	43.5601185187293	66.3447877810673	42.4800964496901	42.9949076246519	43.2861984377289	42.6778533769478	44.4694636221965	43.3499179882081	51.7372942325282	42.4729234611825	41.5446498442155	42.0231817554779	144083.117933761	43.4134277656917	-4249.01763264856	43.8600430421166	43.0192977219202	-63.4226800439828	43.2414472734971	43.3867199141463	43.7345885113115	44.213410843649	41.9961267668428	72.1294373488333	43.3896502413139	42.6990955388432	42.6689516373301	42.9938150321992
0.144225895868536	0.109070738060461	0.144713481225786	0.035270499033878	0.089279297589712	0.123761306589496	0.137425555537599	0.14741686207169	0.862769510673459	0.113959446050941	0.162696262000779	0.122348050796561	0.897005613502012	0.131688309409679	0.100531673743629	0.120032183022281	0.137962718663014	0.994089790826106	0.103934179052895	0.108290270862984	0.22648971912079	0.126781848657808	0.135457929433077	0.622121574973908	0.135590535497462	0.129815627621297	0.112906803315452	0.13177340911526	0.137240493340104	0.191434816011362	0.384833205217847	0.128645346027828	0.115300281817502	0.128974815408399	0.999932911276142	0.254062046732204	1.00893716852307	0.190061481954363	0.138840566862975	3.89717182431259	0.107080680333088	0.090300988177493	0.145116238455248	0.188086092684323	0.112122458118159	0.538405947370317	0.208078279645213	0.1221956077139	0.113177021234569	0.086754701470508
26.1114048863094	29.6645346840288	28.4367768810697	27.3452057512541	28.8343964615238	28.9509528687158	27.7186749283416	28.1760663274864	20.0338941570896	29.1625880183723	28.6914162897987	28.206920601959	19.9468903114645	27.8217322651427	29.3159286511257	28.0934742544321	29.1738226368618	12.8278559459498	28.6366619356687	28.7144988953515	29.1422217057349	27.9996781660288	28.5502584153793	17.0107527825465	28.6663921068482	27.990390369896	28.6875672172754	28.0723443625276	28.9244102694179	28.6711322809807	25.7205997976855	28.1491902637088	27.5211620529211	28.6792791637733	9.69451169011764	28.3330758739948	15.1231978881551	28.4898226314923	28.7630028701079	26.9662262645104	28.810715594493	29.0929980210964	28.4767564278388	27.8132064586965	28.9395853048517	23.4007384394041	26.9622211295278	27.7852659922608	28.0088578060754	29.4793717851187
# a (in au), e, and inc (in deg) at 200.5 Myr
43.8438188090306	42.0199631881232	43.8253758088244	45.2873892441865	42.0734373620531	43.187896076691	42.45068772487	43.358558706828	439.206058147686	41.9625145138082	42.1522096965167	43.1414885984116	67.3163481323987	42.0908688369717	43.198922707316	43.4898681605753	43.248530186709	33023.4504219827	42.3596398997323	42.7152592295338	47.7700007913972	42.8921081375969	43.5868430341228	142.428086880781	42.5006797783404	42.9625500873762	43.2373389171009	42.6634463846027	44.4571350660814	43.2012026371843	61.4099158840272	42.4922702559437	41.4651432184909	41.8893224204069	-42498.5579341009	43.6079106349944	-4249.04875667987	44.0465067489404	43.0531649756381	-63.4228939861875	43.2476766519222	43.5781875702008	43.7443794694726	44.3935620876033	41.8807408858692	180.435364861406	43.5839329675119	42.67599261372	42.6617946470953	42.9862537208563
0.144252168742164	0.088960988754048	0.146205132639529	0.039190855824336	0.083239691902232	0.12425771192876	0.136655741650936	0.145150214309771	0.923960201099201	0.109283311444739	0.182864791271144	0.123509702563639	0.616064470173559	0.131180367131186	0.102748766757151	0.116677742440652	0.135619678548969	0.998969776987123	0.104608412109243	0.105091905110347	0.224803350522292	0.125309879493084	0.137880387930358	0.79847116266178	0.137134717416763	0.131022155451445	0.110245802701419	0.128788737842633	0.140900389870892	0.187105842544323	0.510888757199472	0.128671702633967	0.114448202414008	0.12409647839619	1.00024102909137	0.285512414742952	1.00683799422065	0.21951464717886	0.139823474081609	3.29616597011871	0.105902514765711	0.087318168132116	0.143221659150924	0.199604837045283	0.107219887926791	1.00756031173963	0.257419031949744	0.120864544529025	0.112574761582375	0.085629497060383
26.0863654817043	29.8545912806337	28.4520513060464	27.3177920543809	28.8242299702629	28.966700386528	27.7395306266902	28.1189190199484	18.1070054448968	29.1882186138237	28.4760393526939	28.1473230491871	18.9182933339132	27.7449885606205	29.3473061957885	28.0442577052621	29.2305944717395	12.4947788079222	28.6142483332218	28.7499521149076	29.1385763701447	28.0075677694355	28.4950922988305	14.3627941298051	28.6549035469657	27.9880000522747	28.6946547652249	28.1087631849162	28.8385352000214	28.6816995944176	21.9035320487299	28.1374863625083	27.556231748566	28.6800204656708	9.91264241033488	27.3097911806136	14.2893811644553	28.0146322087123	28.7504282364595	8.03346539914264	28.8397667130324	29.1143173090187	28.4639217757043	27.7507755717454	28.9563890852235	14.3711818317919	25.9366530447337	27.8043880955079	27.9920184166315	29.4599459797284
# a (in au), e, and inc (in deg) at 499.7 Myr
43.8548974324521	41.9909708617266	43.8551885955732	45.2860587429024	42.0496465912457	43.168190657792	42.4503543905055	43.3752273847766	-111087.245259045	41.9330728858589	42.25322516632	43.1364912372116	-282367.95788109	42.0401531921146	43.3036954133513	43.4486098236563	43.2365338532471	-44564.1656224642	42.1619736596357	42.6938596989243	12966.1444460063	42.893665883738	43.6806351514656	-80.7121621592191	42.5060759699925	42.9388835060573	43.2159847362221	42.6477197869033	44.3677612028514	43.2257545530481	-52249.2421711354	42.4914181449672	41.4311480471257	41.8299067383911	-42498.1427909987	121.177734246181	-4249.03902479321	44.1507395948554	42.9885541211716	-63.4228882168377	43.229373829494	43.6747046370209	43.5656250994248	44.5007055241768	41.8802066188623	-200.59760366507	43.6750955775235	42.6670131887546	42.6466686032441	42.9528405569001
0.144011396106719	0.082492251064179	0.148391634361817	0.040536335686837	0.085972548832366	0.124368058910446	0.137359530909096	0.146179829707083	1.00026028907665	0.107481930717919	0.158454455664862	0.125221174807369	0.999495692464381	0.130398292327081	0.105797607437386	0.116056815389355	0.135292096898449	1.00062488339433	0.103243289799917	0.103965531469654	0.997456379936676	0.127563150261398	0.17777262502522	1.41288058609176	0.136951996099749	0.134126352669856	0.108697309272504	0.128514858750249	0.135149386190231	0.184384724135474	1.00056437373313	0.129272522663608	0.111751003130436	0.126190599160518	1.00024454422917	0.776682564628442	1.00688351957318	0.20257532245015	0.141589055296924	3.31918120677217	0.10469239345013	0.085987700536115	0.136090717406378	0.201775816940062	0.10514785813737	1.10540687561262	0.268807783064233	0.117612942031132	0.113182872876836	0.083474205425417
26.0623918186407	29.8541083945176	28.4490419421376	27.3592254898128	28.8728251444217	28.9110540518497	27.72826168147	28.1565625049669	18.8230359877522	29.2206544062241	28.7081180527274	28.1511229126859	22.1495690765306	27.7488980618155	29.3718350989949	28.0518033446408	29.2317894173945	12.4757929246464	28.5469158422054	28.7437067681557	32.5852375203728	28.0016647754376	27.7842364125302	8.652625897815	28.6092629608037	27.9832262114115	28.7136777597328	28.1080262338747	28.895826850301	28.6634029689054	25.4856803348614	28.1255281231162	27.519813970458	28.7138687744965	9.85087418702966	51.5381445026335	14.1462960925548	28.4980771947422	28.7491718472652	7.54552529550438	28.7924924756058	29.1307466033358	28.5054061579088	27.7896345211867	28.9707338456113	18.409542208029	24.363644413364	27.8050711193517	27.975456264354	29.5020983154515
# a (in au), e, and inc (in deg) at 974.0 Myr
43.852670966111	41.9898932631891	43.8568251870519	45.2858514226841	42.0408733858146	43.1698498364487	42.4399556816847	43.3754914253031	-111087.487667094	41.9307778095275	42.2926774973734	43.1370794084235	-662977.56597436	42.0418102611141	43.3082716903379	43.4440767659933	43.2319131769398	-44564.2082101237	42.1633032913798	42.7001683572624	-122285.86287027	42.8925972228221	43.6901244328942	-80.7121536306859	42.5006989011059	42.9387471383242	43.2155748351063	42.6413469496913	44.3694724144162	43.2323417525012	-52249.2347302282	42.490916586035	41.427735360127	41.8270153840437	-42498.0577815111	-1787062.03683524	-4249.03762356906	44.1052476868818	42.9831998756966	-63.4228788437686	43.2294440600322	43.6840561706125	43.5624309294997	44.5049340386563	41.8859969666785	-200.597591901868	-4314.45360554107	42.6682715605073	42.6408559590151	42.9543562951511
0.144059968436237	0.082351485236886	0.148458678729241	0.040534243083649	0.085625427926059	0.124458519563954	0.136623386437006	0.146191885913962	1.00026175609712	0.1074458090218	0.176080482582059	0.125274040622178	1.00004522542768	0.133634535538007	0.105716213266385	0.115896360306562	0.135146764222628	1.00063223590837	0.10230006467921	0.104140407627142	1.000237542337	0.12754770914042	0.22677330165999	1.68836449149715	0.137117696956108	0.134274267519227	0.108674692396655	0.128518485760261	0.135059923578392	0.184979074490335	1.00056920122836	0.129175842578616	0.111639831684056	0.1257004993058	1.00024733560383	1.00000788871405	1.0069912274987	0.204508323782126	0.141952594774403	3.18116977791511	0.104687852456782	0.082184424611796	0.135794080899372	0.212733507725845	0.106402489591331	1.25040043698687	1.00269665266297	0.115809057912283	0.113326435607004	0.083560776935503
26.0725498282918	29.8551994565522	28.4178750204944	27.3336035333256	28.8603338976814	28.9228133521489	27.7027809142217	28.1552658054155	18.8273274592582	29.2166916479545	28.5714659937217	28.2006707124842	22.1461259814955	27.7056012856215	29.3762533603409	28.0774516006164	29.162772016426	12.4709389690179	28.5390024174638	28.7382706719501	32.576279920223	28.0015114421324	26.6669151458526	49.2377590563001	28.6041800492977	27.9782916338303	28.7035206678009	28.0975003582478	28.8463752077493	28.6531032336848	25.4666368861034	28.1320569212959	27.5142947594479	28.7015539595689	10.0951412573086	37.8764651835591	14.9681679674616	28.4686409394993	28.7106430826769	17.8518740398127	28.7856026445642	29.1486141464103	28.5009471679774	27.4856541581356	28.9365079095946	56.1498460166084	8.60145154429148	27.8074748146307	27.9822380878641	29.4478316751157
[truncated: 200 more columns]
