# Supplementary material for: The formation of Haumea and its family via binary merging
Source: Nat Commun. 2022 Apr 27;13:2262. doi: 10.1038/s41467-022-29901-5 (PMC9046388; doi:10.1038/s41467-022-29901-5)
Supplement: Supplementary file 2 — Source Data [file 41467_2022_29901_MOESM2_ESM.zip › FigureSourceData/fig4source.csv]

# Values and bin bounds for initial dv distribution
21	49	53	38	17	14	7	4	1	4	2	2	2	5	1	0	0	0	0
0	15.7894736842105	31.5789473684211	47.3684210526316	63.1578947368421	78.9473684210526	94.7368421052632	110.526315789474	126.315789473684	142.105263157895	157.894736842105	173.684210526316	189.473684210526	205.263157894737	221.052631578947	236.842105263158	252.631578947368	268.421052631579	284.210526315789	300
# Values and bin bounds for final dv distribution
1	1	17	15	30	11	13	19	7	7	5	4	8	6	2	0	1	0	0
0	15.7894736842105	31.5789473684211	47.3684210526316	63.1578947368421	78.9473684210526	94.7368421052632	110.526315789474	126.315789473684	142.105263157895	157.894736842105	173.684210526316	189.473684210526	205.263157894737	221.052631578947	236.842105263158	252.631578947368	268.421052631579	284.210526315789	300
